# Supplementary material for: Scalable analysis of multi-modal biomedical data
Source: Gigascience. 2021 Sep 11;10(9):giab058. doi: 10.1093/gigascience/giab058 (PMC8434767; doi:10.1093/gigascience/giab058)
Supplement: giab058_Supplemental_Files [file giab058_supplemental_files.zip]

Archive with 2 entries (2 files):
- response.pdf
- supplementary.pdf
